# Supplementary material for: Mass Spectrometry Imaging of Biomaterials
Source: Materials (Basel). 2023 Sep 21;16(18):6343. doi: 10.3390/ma16186343 (PMC10534324; doi:10.3390/ma16186343)
Supplement: Supplementary file 1 [file materials-16-06343-s001.zip]

Archive with 1 entries (1 files):
- materials-2544362-supplementary.pdf
